# Supplementary material for: The Antioxidant and Anti-Fatigue Effects of Rare Ginsenosides and γ-Aminobutyric Acid in Fermented Ginseng and Germinated Brown Rice Puree
Source: Int J Mol Sci. 2024 Sep 26;25(19):10359. doi: 10.3390/ijms251910359 (PMC11476846; doi:10.3390/ijms251910359)
Supplement: Supplementary file 1 [file ijms-25-10359-s001.zip]

Archive with 1 entries (1 files):
- ijms-3204043-supplementary.pdf
